# Supplementary material for: Genetic Factors of Campylobacter jejuni Required for Its Interactions with Free-Living Amoeba
Source: Pathogens. 2025 May 31;14(6):546. doi: 10.3390/pathogens14060546 (PMC12195619; doi:10.3390/pathogens14060546)
Supplement: Supplementary file 1 [file pathogens-14-00546-s001.zip]

Archive with 2 entries (2 files):
- pathogens-3616843-supplementary.pdf
- pathogens-3616843-supplementary.xlsx
