# Supplementary material for: Genetic Factors of Campylobacter jejuni Required for Its Interactions with Free-Living Amoeba
Source: Pathogens. 2025 May 31;14(6):546. doi: 10.3390/pathogens14060546 (PMC12195619; doi:10.3390/pathogens14060546)
Supplement: Supplementary file 1 [file pathogens-14-00546-s001.zip › pathogens-3616843-supplementary.xlsx]

## Sheet: Table S1
Table S1. Bacterial strains and plasmids used in the study
Plasmid or strains	Description	Reference/Source
Plasmid
pGEM-T Easy	Cloning vector, Ampicillin resistant	pGEM®-T Easy Vector Systems, Promega
pGEM-TcstII	pGEM-T Easy vector with cstII gene insert	This study
pGEM-TcheY	pGEM-T Easy vector with cheY gene insert	This study
pRY108	Escherichia coli-Campylobacter shuttle vector, kanamycin-resistant.	Yao et al. (1993)
pRY112	Escherichia coli-Campylobacter shuttle vector, chloramphenicol-resistant.	Yao et al. (1993)
pcstII	pRY108 derivative containing the cstII gene and its promoter.	This study
pcheY	pRY108 derivative containing the cheY gene and its promoter cloned.	This study
pRK2013	Helper strain for conjugation between E. coli and C. jejuni	Ditta et al.(1980); (Lin et al., 2005)
Strains
C. jejuni 81-176	Human isolate	Black et al. (1988)
ΔflaAB	81-176 derivative with cat cassette inserted between genes pseE and CJJ81176_1340; has defective flaA and flaB gene; chloramphenicol resistant.	This study
ΔsodB	81-176 derivative with cat cassette inserted between genes ----- and ------; has defective sodB gene chloramphenicol resistant.	This study
ΔkpsE	81-176 derivative with cat cassette inserted between genes ----- and ------; has defective kpsE gene; chloramphenicol resistant.	This study
ΔcstII	81-176 derivative with cat cassette inserted between genes CJJ81176_1156 and CJJ81176_1158; has defective cstII gene; chloramphenicol resistant.	This study
ΔcheY	81-176 derivative with cat cassette inserted between genes CJJ81176_1135 and pglG ; has defective cheY; chloramphenicol resistant.	This study
ΔciaB	81-176 derivative with cat cassette inserted between genes hup and CJJ81176_0922; has defective ciaB gene; chloramphenicol resistant.	This study
ΔmotAB	81-176 derivative with cat cassette inserted between genes ----- and ------; defective motA and motB gene; chloramphenicol resistant.	This study
ΔcadB	81-176 derivative with cat cassette inserted between genes ----- and ------ making defective cadB gene; chloramphenicol resistant.	This study
ΔdocB	81-176 derivative with cat cassette inserted between genes ----- and ------; defective docB gene chloramphenicol resistant.	This study
ΔvirB11	81-176 derivative with cat cassette inserted between genes ----- and ------; defective flaA and flaB gene chloramphenicol resistant.	This study
E. coli
Top 10	Chemically competent cells	Invitrogen
JL48	DH5α/pRK2013; Carries helper plasmid (pRK2013) Kanamycin resistant	Zeng et. al.(2009); Xu et al. (Xu et al., 2010).

## Sheet: Table S2
Table S2. Oligonucleotides used in the study
Oligos	Primer sequence (5’ ® 3’)	Use
Cat-f	GCGGTGTTCCTTTCCAAGT	Primers used to amplify chloramphenicol resistance gene from Plasmid – pRY112.
Cat-r	CAGTGCGACAAACTGGGATT
FlaAB-lf-fk-f	ATTTTAGGACCTACCTTGCATCA	Primers used to amplify left flanking region of flaAB gene from genomic DNA of C. jejuni strain 81-176.
FlaAB-lf­-fk-r	TCAATCTATATCACGCAATTAACTTGGAAAGGAACACCGCTTAAAGCAGCCGAATCAACC
FlaAB-rt-fk-f	AAGACTTGCTGAATAAATAAAATCCCAGTTTGTCGCACTGCATCCCTGAAGCATCATCTG	Primers used to amplify right flanking region of flaAB gene from genomic DNA of C. jejuni strain 81-176.
FlaAB-rt-fk-r	CAACCAATCGTGGTGCTAAA
CadF-lf-fk-f	TTGCTTTAGGCAAAAGAGTGG	Primers used to amplify left flanking region of cadF gene from genomic DNA of C. jejuni strain 81-176.
CadF-lf­-fk-r	TCAATCTATATCACGCAATTAACTTGGAAAGGAACACCGCCTCGCTCAAGCAATGACACT
CadF-rt-fk-f	AAGACTTGCTGAATAAATAAAATCCCAGTTTGTCGCACTGATCCCTGGTGCATAACGATT	Primers used to amplify right flanking region of cadF gene from genomic DNA of C. jejuni strain 81-176.
CadF-rt-fk-r	GCAGCTATGGATGCTGATTTT
CheY-lf-fk-f	CCAAAGGCTAAGGCTGGATT	Primers used to amplify left flanking region of cheY gene from genomic DNA of C. jejuni strain 81-176.
CheY-lf­-fk-r	TCAATCTATATCACGCAATTAACTTGGAAAGGAACACCGCTGCAGCTGAGTAAAGGCTGA
CheY-rt-fk-f	AAGACTTGCTGAATAAATAAAATCCCAGTTTGTCGCACTGAACGCCATGCTCAGCTTCTA	Primers used to amplify right flanking region of cheY gene from genomic DNA of C. jejuni strain 81-176.
CheY-rt-fk-r	TTGGTGATCTTTCTCAGATGGTT
CiaB-lf-fk-f	GTTAGCCCAGCTGTTTGAGC	Primers used to amplify left flanking region of cheY gene from genomic DNA of C. jejuni strain 81-176.
CiaB-lf­-fk-r	TCAATCTATATCACGCAATTAACTTGGAAAGGAACACCGCTGGCAAAGGGTTGATGAAGT
CiaB-rt-fk-f	AAGACTTGCTGAATAAATAAAATCCCAGTTTGTCGCACTGTCAATCAAACGCCTAAGTATGG	Primers used to amplify right flanking region of cheY gene from genomic DNA of C. jejuni strain 81-176.
CiaB-rt-fk-r	ACAACGCGTTCAGGAGAAAG
CstII-lf-fk-f	CAGCTTTCTATTGCCCTTGC	Primers used to amplify left flanking region of cstII gene from genomic DNA of C. jejuni strain 81-176.
CstII-lf­-fk-r	TCAATCTATATCACGCAATTAACTTGGAAAGGAACACCGCCGGTCTCATATTCTTGATTTTGG
CstII-rt-fk-f	AAGACTTGCTGAATAAATAAAATCCCAGTTTGTCGCACTGCAAATTTTATAGAACTAGCGCCAAA	Primers used to amplify right flanking region of cstII gene from genomic DNA of C. jejuni strain 81-176.
CstII-rt-fk-r	GCGCTAAAGGCTGCATCTAC
DocB-lf-fk-f	AAAGCCAAGCTACCATTACCAA	Primers used to amplify left flanking region of docB gene from genomic DNA of C. jejuni strain 81-176.
DocB-lf­-fk-r	TCAATCTATATCACGCAATTAACTTGGAAAGGAACACCGCTCAACCCAAACCATGAAAGA
DocB-rt-fk-f	AAGACTTGTGAATAAATAAAATCCCAGTTTGTCGCACTGTTGCTTGAACACTTGGATCG	Primers used to amplify right flanking region of docB gene from genomic DNA of C. jejuni strain 81-176.
DocB-rt-fk-r	TATAGCCAAAACCGCACCTT
KpsE-lf-fk-f	AAACTCAACAGCTCCCCAAA	Primers used to amplify left flanking region of docB gene from genomic DNA of C. jejuni strain 81-176.
KpsE-lf­-fk-r	TCAATCTATATCACGCAATTAACTTGGAAAGGAACACCGCCCAGAAAGCGCAAAATATCC
KpsE-rt-fk-f	AAGACTTGCTGAATAAATAAAATCCCAGTTTGTCGCACTGCTTGGTGCTGCAATCAATGT	Primers used to amplify right flanking region of docB gene from genomic DNA of C. jejuni strain 81-176.
KpsE-rt-fk-r	ATGGGGCTTTTCAAGGTTCT
MotAB-lf-fk-f	TCGCTCTTCGCATAAAACAA	Primers used to amplify left flanking region of motAB gene from genomic DNA of C. jejuni strain 81-176.
MotAB-lf­-fk-r	TCAATCTATATCACGCAATTAACTTGGAAAGGAACACCGCCATATTTGCCACCTCAAGCA
MotAB-rt-fk-f	AAGACTTGCTGAATAAATAAAATCCCAGTTTGTCGCACTGGCAGCCGTTGGCATAACTA	Primers used to amplify right flanking region of motAB gene from genomic DNA of C. jejuni strain 81-176.
MotAB-rt-fk-r	TACTTTAAGCGGTCGCAAGC
SodB-lf-fk-f	TGCGAAAGCACCTAGTAATGC	Primers used to amplify left flanking region of motAB gene from genomic DNA of C. jejuni strain 81-176.
SodB-lf­-fk-r	TCAATCTATATCACGCAATTAACTTGGAAAGGAACACCGCTAAATACGCCCCCATTTGAA
SodB-rt-fk-f	AAGACTTGCTGAATAAATAAAATCCCAGTTTGTCGCACTGCTTCAAACGCAGCTACACCA	Primers used to amplify right flanking region of motAB gene from genomic DNA of C. jejuni strain 81-176.
SodB-rt-fk-r	ATTTCCGCAACCAAAATCAA
VirB11-lf-fk-f	TGCAAAACCTAAAAACAACGAA	Primers used to amplify left flanking region of motAB gene from genomic DNA of C. jejuni strain 81-176.
VirB11-lf­-fk-r	TCAATCTATATCACGCAATTAACTTGGAAAGGAACACCGCGGGGTAAGGCAACTCACAAG
VirB11-rt-fk-f	AAGACTTGCTGAATAAATAAAATCCCAGTTTGTCGCACTGGGGGCTTACAAAACCCTGAT	Primers used for amplifying right flanking region of motAB gene from genomic DNA of C. jejuni strain 81-176.
VirB11-rt-fk-r	TGTGTTCCTTGTGCTCGTTT
CheY-comp-f	CAGTCGGTACCCCGCTCTTCTACGATAAAGAACAA	Primers used to amplify che Y gene from genomic DNA of C. jejuni strain 81-176 to complement CJΔcheY.
CheY-comp-r	ACAGGGAGCTCCTTCGCACTGGTTTTATTTGTG
CstII-comp-f	ACAGGGAGCTCCACTAAATCAACTTCATCCTGTTCA	Primers used to amplify che Y gene from genomic DNA of C. jejuni strain 81-176 to complement CJΔcheY.
CstII-comp-r	CAG TCG GTA CCG CAC GAC TAA GGG TGC TTT T
